# Supplementary material for: Structural insights into the mechanism of overcoming Erm-mediated resistance by macrolides acting together with hygromycin-A
Source: Nat Commun. 2023 Jul 14;14:4196. doi: 10.1038/s41467-023-39653-5 (PMC10349075; doi:10.1038/s41467-023-39653-5)
Supplement: Supplementary file 4 — Source Data [file 41467_2023_39653_MOESM4_ESM.xlsx]

## Sheet: Figure 1E
Figure 1E
	PTC Inhibitor Conc, log[M]	Fraction of ribosome-bound radioactively labeled [14C]-ERY
		A201A	HygA	CLI	LZD	CHL
	-7.5	1	1	1	1	1
	-6.5	0.893885	0.965827	0.115108	0.888489	0.96223
	-6	0.802158	1.15468	0.0809353	0.964029	0.888489
	-5.5	0.467626	1.31655	0.0395683	0.960432	0.811151
	-5	0.19964	1.34892	0.0413669	0.98741	0.784173
	-4.5	0.115108	1.36511	0.0521583	0.933453	0.519784
	-4	0.0719424	1.34353	0.0485612	0.868705	0.392086
	-3.5	0.0485612	1.29496	0.0359712	0.782374	0.305755
	-3	0.0395683	1.29496	0.0629496	0.726619	0.197842
	-2.5	0	1.28237	0.0413669	0.622302	0.109712

## Sheet: Figure 2A
Figure 2A
	[ERY], nM	Fraction of ribosome-bound radioactively labeled [14C]-ERY
		ERY			ERY+HygA
	1	0.123711	0.178694	0.130584	0.138264	0.0932476	0.219931
	5	0.347079	0.439863	0.247423	0.421222	0.33119	0.371134
	15	0.295533	0.453608	0.419244	0.62701	0.588424	0.670103
	40	0.57732	0.584192	0.621993	0.73955	0.752412	0.797251
	100	0.656357	0.57732	0.783505	0.790997	0.819936	0.725086
	150	0.797251	0.848797	0.982818	0.800643	0.81672	0.721649
	200	0.62543	0.549828	0.996564	0.96463	0.96463	0.786942

## Sheet: Figure 2B
Figure 2B
	Time, hours	Fraction of ribosome-bound radioactively labeled [14C]-ERY
		ERY		ERY+HygA
	0
	0.0166667	1.00433	1	0.978659	1.13415
	0.05	0.887446	0.910828	1.14329	1.19756
	0.1	0.545455	0.799363	1.1128	1.09268
	0.216667	0.363636	0.353503	0.942073	0.921951
	0.466667	0.242424	0.257962	1.09146	0.926829
	1	0.047619	0.117834	0.963415	1.07561
	2	0.030303	0.0987261	0.820122	0.965854
	5	0.0606061	0.0191083	0.72561	0.785366
	20	0.0519481	0	0.24	0.321951

## Sheet: Figure 5A
Figure 5A
	Time, hours	Cell survival, %/100
		HygA			ERY				HygA+ERY
	0.5	0.756757	0.418919	0.432432	0.540541		0.540541	0.5	0.331081	0.135135	0.918919
	2	0.452703	0.432432		0.391892		0.391892	0.52027	0.175676	0.209459
	4	0.126486	0.335135	0.398649	0.175676	0.0718919	0.0718919	0.259459	0.0743243	0.0416216	0.0345946
	6	0.0837838	0.194595	0.313514	0.12027	0.27027	0.12027	0.222973	0.0135135		0.0275676

## Sheet: Figure 5B
Figure 5B
	Time, hours	Cell survival, %/100
		HygA			AZI			HygA+AZI
	0.5	0.756757	0.418919	0.432432	0.648649	0.648649	0.648649	0.385135	0.439189	1.08108
	2	0.452703	0.432432		0.493243	0.493243	0.27027	0.175676	0.304054
	4	0.126486	0.335135	0.398649	0.405405	0.16	0.664865	0.108108	0.0421622	0.0310811
	6	0.0837838	0.194595	0.313514	0.304054	0.186486	0.335135	0.0202703		0.0140541

## Sheet: Figure 5C
Figure 5C
	Time, hours	Cell survival, %/100
		HygA			SOL				HygA+SOL
	0.5	0.756757	0.418919	0.432432	0.317568	0.405405	0.344595	0.459459	0.310811	0.45
	2	0.452703	0.432432		0.0608108	0.148649	0.0608108		0.0472973
	4	0.126486	0.335135	0.398649	0.0109459	0.0405405	0.0221622	0.0362162	0.00439189	0.00168919
	6	0.0837838	0.194595	0.313514	0.00324324	0.0101351	0.00945946	0.0178378	0.000675676	0.00168919

## Sheet: Figure 6A
Figure 6A
	Time, hours	Cell survival, %/100
		HygA					TEL		HygA+TEL
	0.5	1.04	2.24		1.5	1.68	0.96	1.6	1.12
	2	1.36	1.76	1.86	1.26	1.44	2	2.32	0.92
	4	0.348	1.76	2.46	0.9	1.2	1.44	1.52	0.21	0.12
	6						1.6	1.92	0.174	0.19
	8	0.14	2.24	1.44	0.5	0.8	1.68	1.28	0.126	0.16

## Sheet: Figure 6B
Figure 6B
	Time, hours	Cell survival, %/100
		HygA					SOL			HygA+SOL
	0.5	1.04	2.24		1.5	1.68	0.68	1.2		1.12
	2	1.36	1.76	1.86	1.26	1.44	2.16	2.4		1.44
	4	0.348	1.76	2.46	0.9	1.2	0.888	1.28	1.76	0.231	0.29
	6						0.992	0.8	1.12	0.212	0.33
	8	0.14	2.24	1.44	0.5	0.8	0.416	0.8	1.28	0.092	0.14

## Sheet: Supplementary Figure 1
Supplementary Figure 1

## Sheet: Supplementary Figure 4A
Supplementary Figure 4A
	Hygromycin A (Fraction of MIC)	Macrolide (Fraction of MIC)
		ERY					AZI									TEL				SOL
	1	0	0	0	0	0	0	0	0	0	0	0	0	0	0	0	0	0	0	0	0	0
	0.875
	0.75																			0.131
	0.6666			0.196														0.131	0.131		0.087	0.087
	0.625
	0.5	0.25	0.25		0.196	0.196			0.131		0.196	0.196		0.196	0.196	0.25	0.131	0.196	0.196	0.196	0.196	0.131
	0.4375
	0.375												0.196	0.295	0.295					0.444
	0.3333			0.44444	0.4444	0.4444												0.196				0.295
	0.286						0.196	0.131	0.196	0.131	0.295	0.295
	0.25		0.5				0.295	0.196		0.196	0.44	0.44	0.444		0.444		0.444		0.444		0.444	0.444
	0.187																			0.666
	0.1666			0.666	0.666	0.666
	0.125	0.5					0.666		0.666	0.666	0.666	0.666			0.666
	0.083																				0.666	0.666
	0.0625							0.666
	0.041666																0.666	0.666	0.666
	0	1	1	1	1	1	1	1	1	1	1	1	1	1	1	1	1	1	1	1	1	1
								S

[truncated: 6 more sheets: Supplementary Figure 4B, Supplementary Figure 4C, Supplementary Figure 5A, Supplementary Figure 5B, Supplementary Figure 5C, Supplementary Figure 5D]
